# Supplementary material for: Gut Microbiota Alterations in Alzheimer’s Disease: Relation with Cognitive Impairment and Mediterranean Lifestyle
Source: Microorganisms. 2024 Oct 10;12(10):2046. doi: 10.3390/microorganisms12102046 (PMC11510339; doi:10.3390/microorganisms12102046)
Supplement: Supplementary file 1 [file microorganisms-12-02046-s001.zip]

Archive with 1 entries (1 files):
- microorganisms-3253445-supplementary.pdf
